# Supplementary material for: Labiolingual thickness and cross‐sectional area in callitrichid incisors
Source: J Anat. 2026 Apr 21:10.1111/joa.70162. Online ahead of print. doi: 10.1111/joa.70162 (PMC13398778; doi:10.1111/joa.70162)
Supplement: Supplementary file 1 — Table S1. Raw data used in the analysis. Data are originally from Plavcan (1990). [file JOA-9999-0-s001.xlsx]

## Sheet: Sheet1
Table S1. Raw data used in the analysis. Data are originally from Plavcan (1990).
Mode	Species	Museum	Number	m2 Area	i1 md	i1 bl	i1 BL:MD	i1 Area	i2 bl	i2 md	i2 BL:MD	i2 Area	m2 md	m2 bl tri	m2 bl tal
Gouger	Callithrix jacchus	BMNH	3.10.1.1	2.5116	1.5	2	1.33333	2.35619	2.25	1.25	1.8	2.20893	1.68	1.62	1.37
Gouger	Callithrix jacchus	BMNH	3.10.1.4	2.7825	1.5	2.12	1.41333	2.49757	2.43	1.25	1.944	2.38565	1.75	1.68	1.5
Gouger	Callithrix jacchus	BMNH	3.10.1.8	3.19415	1.31	1.93	1.47328	1.98572	2.31	1.31	1.76336	2.37669	1.93	1.81	1.5
Gouger	Callithrix jacchus	BMNH	3.10.1.4	3.28635	1.19	1.85	1.55462	1.72905	2.31	1.41	1.6383	2.55812	2.01	1.74	1.53
Gouger	Callithrix jacchus	BMNH	3.10.1.6	3.30995	1.31	2.12	1.61832	2.18121	2.43	1.18	2.05932	2.25205	1.93	1.81	1.62
Gouger	Callithrix jacchus	BMNH	3.10.1.5	3.763	1.25	2.12	1.696	2.08131	2.37	1.31	1.80916	2.43843	2.12	1.87	1.68
Gouger	Callithrix penicillata	USNM	259427	3.25205	1.5	1.93	1.28667	2.27373	2.37	1.25	1.896	2.32674	1.93	1.75	1.62
Gouger	Callithrix penicillata	USNM	518574	3.43	1.56	1.93	1.23718	2.36468	2.43	1.31	1.85496	2.50016	2	1.81	1.62
Gouger	Callithrix penicillata	USNM	518575	3.55	1.5	1.93	1.28667	2.27373	2.25	1.43	1.57343	2.52702	2	1.93	1.62
Gouger	Callithrix penicillata	USNM	518569	3.36785	1.12	2	1.78571	1.75929	2.25	1.12	2.00893	1.9792	1.93	1.81	1.68
Gouger	Callithrix penicillata	USNM	518571	3.6565	1.5	2	1.33333	2.35619	2.43	1.31	1.85496	2.50016	2.06	1.87	1.68
Gouger	Callithrix penicillata	USNM	518573	4.2294	1.75	2.12	1.21143	2.91383	2.5	1.37	1.82482	2.68999	2.12	2.12	1.87
Gouger	Callithrix penicillata	USNM	518570	4.2436	1.43	2.12	1.48252	2.38101	2.37	1.25	1.896	2.32674	2.06	2.06	2.06
Gouger	Cebuella pygmaea	USNM	337327	1.87565	0.78	1.07	1.37179	0.655493	1.53	0.8	1.9125	0.961327	1.61	1.23	1.1
Gouger	Cebuella pygmaea	USNM	336324	1.4807	0.63	1.23	1.95238	0.608605	1.5	0.63	2.38095	0.742201	1.34	1.07	1.14
Gouger	Cebuella pygmaea	USNM	337328	1.98	0.72	1.1	1.52778	0.622035	1.46	0.66	2.21212	0.75681	1.65	1.26	1.14
Gouger	Cebuella pygmaea	USNM	336323	1.65	0.8	1.16	1.45	0.728849	1.44	0.8	1.8	0.904779	1.5	1.04	1.16
Gouger	Cebuella pygmaea	USNM	337323	1.7748	0.72	1.19	1.65278	0.672929	1.53	0.63	2.42857	0.757045	1.53	1.16	1.16
Gouger	Cebuella pygmaea	USNM	336310	1.692	0.94	1	1.06383	0.738274	1.66	0.75	2.21333	0.977821	1.44	1.19	1.16
Gouger	Cebuella pygmaea	USNM	336302	1.91595	0.75	1.09	1.45333	0.642063	1.56	0.72	2.16667	0.882159	1.59	1.25	1.16
Gouger	Cebuella pygmaea	USNM	337330	1.84345	0.66	1.14	1.72727	0.590934	1.34	0.66	2.0303	0.694606	1.61	1.1	1.19
Gouger	Cebuella pygmaea	USNM	337326	1.8802	0.75	1.04	1.38667	0.612611	1.38	0.72	1.91667	0.780372	1.58	1.19	1.19
Gouger	Cebuella pygmaea	USNM	337320	1.9965	0.72	1.14	1.58333	0.644655	1.5	0.69	2.17391	0.812887	1.65	1.23	1.19
Gouger	Cebuella pygmaea	USNM	336318	1.9398	0.94	0.97	1.03191	0.716126	1.44	0.81	1.77778	0.916088	1.59	1.25	1.19
Gouger	Cebuella pygmaea	USNM	336307	1.93545	0.84	1.19	1.41667	0.785084	1.69	0.78	2.16667	1.03531	1.53	1.31	1.22
Gouger	Cebuella pygmaea	USNM	336322	1.9118	0.78	1.1	1.41026	0.673872	1.53	0.75	2.04	0.901244	1.58	1.19	1.23
Gouger	Cebuella pygmaea	USNM	337325	1.9434	0.78	1.1	1.41026	0.673872	1.44	0.78	1.84615	0.882159	1.58	1.23	1.23
Gouger	Cebuella pygmaea	USNM	337319	1.9803	0.78	1.02	1.30769	0.624863	1.5	0.72	2.08333	0.84823	1.61	1.23	1.23
Gouger	Cebuella pygmaea	USNM	337322	1.9671	0.69	1.26	1.82609	0.682825	1.53	0.57	2.68421	0.684946	1.58	1.26	1.23
Gouger	Cebuella pygmaea	USNM	3336	2.295	0.66	1.19	1.80303	0.616852	1.5	0.63	2.38095	0.742201	1.8	1.32	1.23
Gouger	Cebuella pygmaea	USNM	336309	1.8	0.88	1	1.13636	0.69115	1.44	0.69	2.08696	0.780372	1.44	1.25	1.25
Gouger	Cebuella pygmaea	USNM	336317	1.8975	0.66	1.16	1.75758	0.601301	1.5	0.66	2.27273	0.777544	1.5	1.28	1.25
Gouger	Cebuella pygmaea	USNM	337320	2.0999	0.91	1.19	1.30769	0.850508	1.56	0.72	2.16667	0.882159	1.66	1.28	1.25
Gouger	Cebuella pygmaea	USNM	336304	2.01135	1.06	1.28	1.20755	1.06563	1.66	0.84	1.97619	1.09516	1.59	1.25	1.28
Gouger	Cebuella pygmaea	USNM	336314	1.92	0.84	1.09	1.29762	0.719111	1.47	0.69	2.13043	0.796629	1.5	1.28	1.28
Gouger	Cebuella pygmaea	USNM	337319	1.9968	0.88	1.06	1.20455	0.732619	1.56	0.75	2.08	0.918916	1.56	1.28	1.28
Gouger	Cebuella pygmaea	USNM	336315	1.8432	0.66	1.19	1.80303	0.616852	1.56	0.66	2.36364	0.808646	1.44	1.28	1.28
Gouger	Cebuella pygmaea	USNM	336316	1.9425	0.97	1	1.03093	0.761836	1.53	0.69	2.21739	0.829145	1.5	1.31	1.28
Gouger	Cebuella pygmaea	USNM	336313	1.8648	0.88	1.09	1.23864	0.753354	1.59	0.72	2.20833	0.899124	1.44	1.31	1.28
Gouger	Cebuella pygmaea	USNM	336311	2.0436	1.13	1.38	1.22124	1.22475	1.75	0.84	2.08333	1.15454	1.56	1.31	1.31
Gouger	Cebuella pygmaea	USNM	336312	2.067	0.69	1.19	1.72464	0.64489	1.63	0.69	2.36232	0.883337	1.56	1.34	1.31
Gouger	Cebuella pygmaea	USNM	336308	1.9584	0.88	1.16	1.31818	0.801734	1.53	0.75	2.04	0.901244	1.44	1.41	1.31
Gouger	Cebuella pygmaea	USNM	337324	2.142	0.8	1.02	1.275	0.640885	1.32	0.78	1.69231	0.808646	1.68	1.23	1.32
Gouger	Cebuella pygmaea	USNM	267506	1.96605	0.87	1.26	1.44828	0.860953	1.53	0.8	1.9125	0.961327	1.53	1.23	1.34
Gouger	Cebuella pygmaea	USNM	336303	2.3491	0.81	1.31	1.61728	0.833386	1.69	0.66	2.56061	0.876033	1.69	1.44	1.34
Gouger	Cebuella pygmaea	USNM	337321	1.98	0.78	0.92	1.17949	0.563602	1.26	0.72	1.75	0.712513	1.5	1.26	1.38
Gouger	Cebuella pygmaea	USNM	336305	2.0808	0.91	0.94	1.03297	0.67183	1.72	0.75	2.29333	1.01316	1.53	1.34	1.38
Gouger	Cebuella pygmaea	USNM	337329	2.3541	0.69	1.16	1.68116	0.628633	1.56	0.69	2.26087	0.845403	1.77	1.16	1.5
Non-Gouger	Leontopithecus rosalia	AMNH	60647	6.5925	1.56	1.93	1.23718	2.36468	2.12	2.25	0.942222	3.74635	2.93	2.25	2.25
Non-Gouger	Leontopithecus rosalia	BMNH	2b	6.1104	1.56	2	1.28205	2.45044	2.31	1.75	1.32	3.17497	2.68	2.31	2.25
Non-Gouger	Leontopithecus rosalia	BMNH	42.8.17.2	6.6804	1.43	2	1.3986	2.24624	2.31	1.81	1.27624	3.28383	2.93	2.31	2.25
Non-Gouger	Leontopithecus rosalia	AMNH	235275	6.1908	1.43	1.93	1.34965	2.16762	2.25	2.12	1.06132	3.74635	2.68	2.37	2.25
Non-Gouger	Leontopithecus rosalia	AMNH	137278	6.4911	1.56	1.93	1.23718	2.36468	2.25	2.18	1.03211	3.85238	2.81	2.31	2.31
Non-Gouger	Leontopithecus rosalia	BMNH	71.463	6.75805	1.68	2.12	1.2619	2.79727	2.37	1.81	1.30939	3.36912	2.81	2.5	2.31
Non-Gouger	Leontopithecus rosalia	AMNH	100330	6.5754	1.5	1.68	1.12	1.9792	2	2	1	3.14159	2.81	2.31	2.37
Non-Gouger	Leontopithecus rosalia	AMNH	119470	6.8562	1.5	2	1.33333	2.35619	2.25	2.18	1.03211	3.85238	2.93	2.31	2.37
Non-Gouger	Leontopithecus rosalia	AMNH	80244	6.8019	1.56	2.06	1.32051	2.52396	2.31	2.43	0.950617	4.40868	2.87	2.37	2.37
Non-Gouger	Leontopithecus rosalia	AMNH	70316	6.888	1.68	2.06	1.22619	2.71811	2.31	2.12	1.08962	3.84625	2.87	2.43	2.37
Non-Gouger	Leontopithecus rosalia	AMNH	70181	7.305	1.75	1.92	1.09714	2.63894	2.12	2.25	0.942222	3.74635	3	2.5	2.37
Non-Gouger	Leontopithecus rosalia	BMNH	1939.12	6.744	1.62	2.06	1.2716	2.62103	2.31	1.81	1.27624	3.28383	2.81	2.37	2.43
Non-Gouger	Leontopithecus rosalia	BMNH	39.612	7.3593	1.5	2.06	1.37333	2.42688	2.25	1.75	1.28571	3.09251	3.06	2.31	2.5
Non-Gouger	Leontopithecus rosalia	AMNH	137279	7.175	1.62	2	1.23457	2.54469	2.25	2.12	1.06132	3.74635	2.87	2.5	2.5
Non-Gouger	Leontocebus fuscicollis	AMNH	76347	3.12	1.56	1.75	1.12179	2.14414	1.87	1.81	1.03315	2.65834	2	1.62	1.5
Non-Gouger	Leontocebus fuscicollis	AMNH	76333	2.9733	1.37	1.68	1.22628	1.80767	1.81	1.68	1.07738	2.38824	1.87	1.68	1.5
Non-Gouger	Leontocebus fuscicollis	AMNH	98294	3.2754	1.43	1.75	1.22378	1.96546	1.93	1.93	1	2.92553	2.06	1.68	1.5
Non-Gouger	Leontocebus fuscicollis	AMNH	74040	3.445	1.5	1.87	1.24667	2.20304	1.93	1.93	1	2.92553	2.12	1.75	1.5
Non-Gouger	Leontocebus fuscicollis	AMNH	76346	3.18	1.56	1.81	1.16026	2.21765	1.93	1.68	1.14881	2.54658	2	1.62	1.56
Non-Gouger	Leontocebus fuscicollis	AMNH	76342	3.0294	1.5	1.75	1.16667	2.06167	1.87	1.68	1.1131	2.46741	1.87	1.68	1.56
Non-Gouger	Leontocebus fuscicollis	AMNH	76349	3.24	1.56	1.87	1.19872	2.29116	2	2	1	3.14159	2	1.68	1.56
Non-Gouger	Leontocebus fuscicollis	AMNH	76355	3.4093	1.56	1.81	1.16026	2.21765	1.87	1.81	1.03315	2.65834	2.06	1.75	1.56
Non-Gouger	Leontocebus fuscicollis	AMNH	74038	3.31	1.5	1.81	1.20667	2.13236	2	1.62	1.23457	2.54469	2	1.75	1.56
Non-Gouger	Leontocebus fuscicollis	AMNH	76365	3.24	1.56	1.81	1.16026	2.21765	1.87	1.81	1.03315	2.65834	2	1.62	1.62
Non-Gouger	Leontocebus fuscicollis	AMNH	73746	3.597	1.5	1.75	1.16667	2.06167	1.87	1.87	1	2.74646	2.18	1.68	1.62
Non-Gouger	Leontocebus fuscicollis	AMNH	98295	3.399	1.56	1.81	1.16026	2.21765	1.93	1.93	1	2.92553	2.06	1.68	1.62
Non-Gouger	Leontocebus fuscicollis	AMNH	76338	3.37	1.37	1.81	1.32117	1.94755	1.87	1.87	1	2.74646	2	1.75	1.62
Non-Gouger	Leontocebus fuscicollis	AMNH	76360	3.37	1.56	1.81	1.16026	2.21765	1.93	1.75	1.10286	2.65268	2	1.75	1.62
Non-Gouger	Leontocebus fuscicollis	AMNH	76368	3.37	1.43	1.81	1.26573	2.03285	1.93	1.87	1.03209	2.83458	2	1.75	1.62
Non-Gouger	Leontocebus fuscicollis	AMNH	76352	3.6358	1.43	1.81	1.26573	2.03285	1.93	1.68	1.14881	2.54658	2.12	1.81	1.62
Non-Gouger	Leontocebus fuscicollis	AMNH	74048	3.8041	1.56	1.81	1.16026	2.21765	2.06	2.06	1	3.33292	2.18	1.87	1.62
Non-Gouger	Leontocebus fuscicollis	AMNH	75286	3.399	1.56	1.81	1.16026	2.21765	1.93	1.87	1.03209	2.83458	2.06	1.62	1.68
Non-Gouger	Leontocebus fuscicollis	AMNH	98296	3.5947	1.37	1.56	1.13869	1.67855	1.75	1.75	1	2.40528	2.06	1.81	1.68
Non-Gouger	Leontocebus fuscicollis	AMNH	76384	4.03095	1.62	1.68	1.03704	2.13754	1.87	2.37	0.78903	3.48081	2.31	1.81	1.68
Non-Gouger	Leontocebus fuscicollis	AMNH	74043	3.8041	1.56	1.87	1.19872	2.29116	2	1.87	1.06952	2.93739	2.18	1.81	1.68
Non-Gouger	Leontocebus fuscicollis	AMNH	73742	3.8266	1.5	1.81	1.20667	2.13236	2	1.75	1.14286	2.74889	2.12	1.93	1.68
Non-Gouger	Leontocebus fuscicollis	AMNH	76364	3.7736	1.62	1.75	1.08025	2.2266	1.93	1.93	1	2.92553	2.12	1.81	1.75
Non-Gouger	Leontocebus fuscicollis	AMNH	73749	3.6668	1.43	1.87	1.30769	2.10023	1.93	1.87	1.03209	2.83458	2.06	1.81	1.75
Non-Gouger	Leontocebus fuscicollis	AMNH	74041	4.005	1.56	1.93	1.23718	2.36468	1.93	2	0.965	3.03164	2.25	1.81	1.75
Non-Gouger	Leontocebus fuscicollis	AMNH	73984	3.7736	1.5	1.87	1.24667	2.20304	2	2	1	3.14159	2.12	1.81	1.75
Non-Gouger	Leontocebus fuscicollis	AMNH	74043	3.8804	1.5	1.93	1.28667	2.27373	2.12	1.87	1.13369	3.11363	2.18	1.81	1.75
Non-Gouger	Leontocebus fuscicollis	AMNH	98292	4.3983	1.56	1.87	1.19872	2.29116	2	1.93	1.03627	3.03164	2.43	1.87	1.75
Non-Gouger	Leontocebus fuscicollis	AMNH	74053	3.9008	1.56	1.81	1.16026	2.21765	1.93	1.75	1.10286	2.65268	2.12	1.87	1.81
Non-Gouger	Leontocebus fuscicollis	AMNH	75289	4.14	1.62	1.93	1.19136	2.45563	1.93	1.87	1.03209	2.83458	2.25	1.87	1.81
Non-Gouger	Leontocebus fuscicollis	AMNH	73748	3.8522	1.56	1.87	1.19872	2.29116	2	1.62	1.23457	2.54469	2.06	1.93	1.81
Non-Gouger	Leontocebus fuscicollis	AMNH	74051	3.8522	1.56	1.93	1.23718	2.36468	2.12	2.12	1	3.52989	2.06	1.93	1.81
Non-Gouger	Leontocebus fuscicollis	AMNH	75288	4.275	1.56	1.75	1.12179	2.14414	2.06	2.18	0.944954	3.52707	2.25	1.93	1.87
Non-Gouger	Leontocebus fuscicollis	AMNH	75287	4.9875	1.81	2.06	1.13812	2.92844	2.18	2.43	0.897119	4.16057	2.5	2.06	1.93
Non-Gouger	Saguinus geoffroyi	MSU	22883	3.4986	1.44	1.94	1.34722	2.19409	1.88	1.88	1	2.77591	2.38	1.5	1.44
Non-Gouger	Saguinus geoffroyi	MSU	22872	3.9389	1.69	2	1.18343	2.65465	2.13	1.81	1.1768	3.02795	2.38	1.75	1.56
Non-Gouger	Saguinus geoffroyi	MSU	22911	3.3578	1.63	1.88	1.15337	2.40677	1.94	1.81	1.07182	2.75785	2.06	1.63	1.63
Non-Gouger	Saguinus geoffroyi	MSU	22881	3.735	1.63	1.75	1.07362	2.24035	2.06	2.19	0.940639	3.54325	2.25	1.69	1.63
Non-Gouger	Saguinus geoffroyi	MSU	22905	3.6636	1.63	1.94	1.19018	2.48359	1.88	1.88	1	2.77591	2.13	1.81	1.63
Non-Gouger	Saguinus geoffroyi	MSU	22908	3.735	1.63	1.81	1.11043	2.31716	2	1.88	1.06383	2.9531	2.25	1.63	1.69
Non-Gouger	Saguinus geoffroyi	MSU	22878	4.3264	1.63	2	1.22699	2.5604	2.06	2	1.03	3.23584	2.56	1.69	1.69
Non-Gouger	Saguinus geoffroyi	MSU	22928	3.87	1.63	1.94	1.19018	2.48359	1.94	2	0.97	3.04734	2.25	1.75	1.69
Non-Gouger	Saguinus geoffroyi	MSU	22907	3.87	1.63	1.88	1.15337	2.40677	2	2.06	0.970874	3.23584	2.25	1.75	1.69
Non-Gouger	Saguinus geoffroyi	MSU	22879	4.0936	1.63	1.94	1.19018	2.48359	2	1.94	1.03093	3.04734	2.38	1.75	1.69
Non-Gouger	Saguinus geoffroyi	MSU	22888	3.9732	1.75	2	1.14286	2.74889	2.06	1.88	1.09574	3.04169	2.31	1.75	1.69
Non-Gouger	Saguinus geoffroyi	MSU	22895	4.3	1.69	2	1.18343	2.65465	2.13	1.94	1.09794	3.24542	2.5	1.75	1.69
Non-Gouger	Saguinus geoffroyi	MSU	22915	3.90915	1.75	2	1.14286	2.74889	2	2.25	0.888889	3.53429	2.19	1.88	1.69
Non-Gouger	Saguinus geoffroyi	MSU	22936	3.90915	1.63	1.94	1.19018	2.48359	2.13	2	1.065	3.3458	2.19	1.88	1.69
Non-Gouger	Saguinus geoffroyi	MSU	22909	3.7011	1.63	1.69	1.03681	2.16354	1.81	1.69	1.07101	2.40245	2.19	1.63	1.75
Non-Gouger	Saguinus geoffroyi	MSU	22882	3.5997	1.56	2	1.28205	2.45044	2.25	1.94	1.15979	3.42826	2.13	1.63	1.75
Non-Gouger	Saguinus geoffroyi	MSU	22885	4.0936	1.56	1.88	1.20513	2.30342	2	1.88	1.06383	2.9531	2.38	1.69	1.75
Non-Gouger	Saguinus geoffroyi	MSU	22898	4.0936	1.69	1.88	1.11243	2.49537	2	2.13	0.938967	3.3458	2.38	1.69	1.75
Non-Gouger	Saguinus geoffroyi	MSU	22910	4.1968	1.69	2.19	1.29586	2.90684	2.25	1.88	1.19681	3.32223	2.44	1.69	1.75
Non-Gouger	Saguinus geoffroyi	MSU	22884	4.0425	1.5	1.81	1.20667	2.13236	1.81	1.88	0.962766	2.67255	2.31	1.75	1.75
Non-Gouger	Saguinus geoffroyi	MSU	22937	4.27	1.63	2.06	1.2638	2.63721	2	2	1	3.14159	2.44	1.75	1.75
Non-Gouger	Saguinus geoffroyi	MSU	22927	3.9375	1.81	1.88	1.03867	2.67255	2.06	1.94	1.06186	3.13877	2.25	1.75	1.75
Non-Gouger	Saguinus geoffroyi	MSU	22903	4.19265	1.56	2.06	1.32051	2.52396	2	1.81	1.10497	2.84314	2.31	1.88	1.75
Non-Gouger	Saguinus geoffroyi	MSU	22916	3.97485	1.44	2	1.38889	2.26195	2.06	1.75	1.17714	2.83136	2.19	1.88	1.75
Non-Gouger	Saguinus geoffroyi	MSU	22919	4.4625	1.75	1.88	1.07429	2.58396	2.13	1.88	1.13298	3.14505	2.38	2	1.75
Non-Gouger	Saguinus geoffroyi	MSU	22901	3.8982	1.56	1.88	1.20513	2.30342	1.88	2	0.94	2.9531	2.19	1.75	1.81
Non-Gouger	Saguinus geoffroyi	MSU	22913	4.1118	1.56	1.94	1.24359	2.37693	2	1.88	1.06383	2.9531	2.31	1.75	1.81
Non-Gouger	Saguinus geoffroyi	MSU	22891	4.6814	1.75	1.94	1.10857	2.66643	2	1.94	1.03093	3.04734	2.63	1.75	1.81
Non-Gouger	Saguinus geoffroyi	MSU	22874	4.3432	1.69	2.06	1.21893	2.73429	2	1.88	1.06383	2.9531	2.44	1.75	1.81
Non-Gouger	Saguinus geoffroyi	MSU	22924	4.2364	1.5	1.81	1.20667	2.13236	2.06	1.94	1.06186	3.13877	2.38	1.75	1.81
Non-Gouger	Saguinus geoffroyi	MSU	22933	3.8982	1.5	2.06	1.37333	2.42688	2.13	2	1.065	3.3458	2.19	1.75	1.81
Non-Gouger	Saguinus geoffroyi	MSU	22892	4.8375	1.69	1.94	1.14793	2.57501	2	2.38	0.840336	3.7385	2.5	2.06	1.81
Non-Gouger	Saguinus geoffroyi	MSU	22934	3.73815	1.5	1.75	1.16667	2.06167	1.81	1.81	1	2.57304	2.13	1.63	1.88
Non-Gouger	Saguinus geoffroyi	MSU	22935	4.3428	1.81	1.81	1	2.57304	2	2.06	0.970874	3.23584	2.31	1.88	1.88
Non-Gouger	Saguinus geoffroyi	MSU	22922	4.23	1.63	1.88	1.15337	2.40677	2.06	2	1.03	3.23584	2.25	1.88	1.88
Non-Gouger	Saguinus geoffroyi	MSU	22902	4.6886	1.75	2	1.14286	2.74889	2	2.19	0.913242	3.44004	2.38	2	1.94
Non-Gouger	Saguinu niger	AMNH	96511	3.1058	1.37	2.18	1.59124	2.34567	1.75	1.56	1.12179	2.14414	2.12	1.62	1.31
Non-Gouger	Saguinu niger	AMNH	96551	3.0179	1.31	1.75	1.33588	1.80053	1.75	1.81	0.966851	2.48775	2.06	1.56	1.37
Non-Gouger	Saguinu niger	AMNH	80085	2.93	1.37	1.68	1.22628	1.80767	1.81	1.81	1	2.57304	2	1.56	1.37
Non-Gouger	Saguinu niger	AMNH	37465	3.0797	1.5	1.75	1.16667	2.06167	1.75	1.81	0.966851	2.48775	2.06	1.62	1.37
Non-Gouger	Saguinu niger	AMNH	96526	3.36375	1.56	1.75	1.12179	2.14414	1.81	1.81	1	2.57304	2.25	1.62	1.37
Non-Gouger	Saguinu niger	AMNH	96518	3.52275	1.5	1.87	1.24667	2.20304	1.93	1.87	1.03209	2.83458	2.31	1.68	1.37
Non-Gouger	Saguinu niger	AMNH	95893	3.3245	1.56	1.87	1.19872	2.29116	2	2.12	0.943396	3.33009	2.18	1.68	1.37
Non-Gouger	Saguinu niger	AMNH	96485	3.2754	1.5	1.75	1.16667	2.06167	1.87	1.75	1.06857	2.57022	2.06	1.81	1.37
Non-Gouger	Saguinu niger	AMNH	96500	3.1694	1.37	1.62	1.18248	1.74311	1.68	1.5	1.12	1.9792	2.12	1.56	1.43
Non-Gouger	Saguinu niger	AMNH	96553	3.1694	1.37	1.68	1.22628	1.80767	1.87	1.87	1	2.74646	2.12	1.56	1.43
Non-Gouger	Saguinu niger	AMNH	37470	3.1694	1.56	1.81	1.16026	2.21765	1.87	1.87	1	2.74646	2.12	1.56	1.43
Non-Gouger	Saguinu niger	AMNH	96514	3.1415	1.37	1.68	1.22628	1.80767	1.68	1.5	1.12	1.9792	2.06	1.62	1.43
Non-Gouger	Saguinu niger	AMNH	96494	3.233	1.43	1.81	1.26573	2.03285	1.93	1.93	1	2.92553	2.12	1.62	1.43
Non-Gouger	Saguinu niger	AMNH	96549	3.233	1.5	1.81	1.20667	2.13236	1.93	2.37	0.814346	3.59249	2.12	1.62	1.43
Non-Gouger	Saguinu niger	AMNH	96491	3.2033	1.37	1.68	1.22628	1.80767	1.68	1.87	0.898396	2.46741	2.06	1.68	1.43
Non-Gouger	Saguinu niger	AMNH	96504	3.3899	1.06	1.81	1.70755	1.50686	1.81	1.37	1.32117	1.94755	2.18	1.68	1.43
Non-Gouger	Saguinu niger	AMNH	95895	3.3899	1.56	1.87	1.19872	2.29116	1.87	1.87	1	2.74646	2.18	1.68	1.43
Non-Gouger	Saguinu niger	AMNH	96528	3.4662	1.5	1.68	1.12	1.9792	1.75	1.81	0.966851	2.48775	2.18	1.75	1.43
Non-Gouger	Saguinu niger	AMNH	96544	3.2754	1.37	1.81	1.32117	1.94755	1.75	1.87	0.935829	2.57022	2.06	1.75	1.43
Non-Gouger	Saguinu niger	AMNH	96492	3.7125	1.5	1.75	1.16667	2.06167	1.87	1.81	1.03315	2.65834	2.25	1.87	1.43
Non-Gouger	Saguinu niger	AMNH	96554	3.4008	1.5	1.81	1.20667	2.13236	1.81	2.18	0.830275	3.09902	2.18	1.62	1.5
Non-Gouger	Saguinu niger	AMNH	95894	3.4008	1.56	1.93	1.23718	2.36468	2.06	1.81	1.13812	2.92844	2.18	1.62	1.5
Non-Gouger	Saguinu niger	AMNH	96502	3.2136	1.25	1.75	1.4	1.71806	2.25	1.56	1.44231	2.75675	2.06	1.62	1.5
Non-Gouger	Saguinu niger	AMNH	96541	3.18	1.56	1.75	1.12179	2.14414	1.81	2	0.905	2.84314	2	1.68	1.5
Non-Gouger	Saguinu niger	AMNH	96516	3.2754	1.5	1.81	1.20667	2.13236	1.87	1.75	1.06857	2.57022	2.06	1.68	1.5
Non-Gouger	Saguinu niger	AMNH	95896	3.4662	1.56	1.81	1.16026	2.21765	1.93	1.81	1.0663	2.74363	2.18	1.68	1.5
Non-Gouger	Saguinu niger	AMNH	96484	3.5425	1.5	1.68	1.12	1.9792	1.81	1.62	1.11728	2.30294	2.18	1.75	1.5
Non-Gouger	Saguinu niger	AMNH	96483	3.445	1.43	1.81	1.26573	2.03285	1.81	1.68	1.07738	2.38824	2.12	1.75	1.5
Non-Gouger	Saguinu niger	AMNH	96536	3.5425	1.43	1.81	1.26573	2.03285	1.87	2.06	0.907767	3.02551	2.18	1.75	1.5
Non-Gouger	Saguinu niger	AMNH	96506	3.6079	1.62	1.81	1.11728	2.30294	1.81	1.81	1	2.57304	2.18	1.81	1.5
Non-Gouger	Saguinu niger	AMNH	96525	3.6079	1.56	1.68	1.07692	2.05837	1.87	1.68	1.1131	2.46741	2.18	1.81	1.5
Non-Gouger	Saguinu niger	AMNH	96510	3.6079	1.43	1.81	1.26573	2.03285	1.93	1.68	1.14881	2.54658	2.18	1.81	1.5
Non-Gouger	Saguinu niger	AMNH	96486	3.72375	1.56	1.87	1.19872	2.29116	1.93	1.81	1.0663	2.74363	2.25	1.81	1.5
Non-Gouger	Saguinu niger	AMNH	96545	3.4008	1.62	1.81	1.11728	2.30294	1.75	2.06	0.849515	2.83136	2.18	1.56	1.56
Non-Gouger	Saguinu niger	AMNH	96509	3.5316	1.5	1.75	1.16667	2.06167	1.75	1.81	0.966851	2.48775	2.18	1.68	1.56
Non-Gouger	Saguinu niger	AMNH	96535	3.4344	1.56	1.87	1.19872	2.29116	1.87	1.93	0.968912	2.83458	2.12	1.68	1.56
Non-Gouger	Saguinu niger	AMNH	96489	3.82305	1.56	1.75	1.12179	2.14414	1.87	1.81	1.03315	2.65834	2.31	1.75	1.56
Non-Gouger	Saguinu niger	AMNH	96512	3.6733	1.5	1.62	1.08	1.90852	1.62	1.75	0.925714	2.2266	2.18	1.81	1.56
Non-Gouger	Saguinu niger	AMNH	96495	3.79125	1.5	1.81	1.20667	2.13236	1.81	1.75	1.03429	2.48775	2.25	1.81	1.56
Non-Gouger	Saguinu niger	AMNH	96522	3.5722	1.43	1.75	1.22378	1.96546	1.87	1.87	1	2.74646	2.12	1.81	1.56
Non-Gouger	Saguinu niger	AMNH	96546	4.09455	1.56	2.43	1.55769	2.97729	1.93	1.87	1.03209	2.83458	2.43	1.81	1.56
Non-Gouger	Saguinu niger	AMNH	95897	4.09455	1.75	1.87	1.06857	2.57022	2	2.06	0.970874	3.23584	2.43	1.81	1.56
Non-Gouger	Saguinu niger	AMNH	96550	3.6733	1.62	2	1.23457	2.54469	2.06	2.12	0.971698	3.42999	2.18	1.81	1.56
Non-Gouger	Saguinu niger	AMNH	96497	3.6358	1.5	1.93	1.28667	2.27373	1.87	1.68	1.1131	2.46741	2.12	1.87	1.56
Non-Gouger	Saguinu niger	AMNH	96488	4.13565	1.62	1.81	1.11728	2.30294	2.06	2	1.03	3.23584	2.37	1.93	1.56
Non-Gouger	Saguinu niger	AMNH	96547	3.8115	1.56	1.81	1.16026	2.21765	1.81	2.06	0.878641	2.92844	2.31	1.68	1.62
Non-Gouger	Saguinu niger	AMNH	96552	3.89235	1.5	1.81	1.20667	2.13236	1.81	2.06	0.878641	2.92844	2.31	1.75	1.62
Non-Gouger	Saguinu niger	AMNH	96503	3.85875	1.5	1.87	1.24667	2.20304	1.81	2	0.905	2.84314	2.25	1.81	1.62
Non-Gouger	Saguinu niger	AMNH	96543	3.7387	1.56	1.87	1.19872	2.29116	1.87	1.87	1	2.74646	2.18	1.81	1.62
Non-Gouger	Saguinu niger	AMNH	96517	4.06455	1.5	2	1.33333	2.35619	1.93	1.68	1.14881	2.54658	2.37	1.81	1.62
Non-Gouger	Saguinu niger	AMNH	96508	4.03095	1.43	1.81	1.26573	2.03285	1.93	1.68	1.14881	2.54658	2.31	1.87	1.62
Non-Gouger	Saguinu niger	AMNH	95898	4.31325	1.62	2.06	1.2716	2.62103	2.12	1.93	1.09845	3.21354	2.43	1.93	1.62
Non-Gouger	Saguinu niger	AMNH	96499	4.33125	1.56	1.93	1.23718	2.36468	2	1.81	1.10497	2.84314	2.31	2	1.75
